# Supplementary material for: Navigation-Assisted Micro-Window Excision of Thoracic Ossification of Ligamentum Flavum (Mishima Surgery) in Professional Baseball Pitchers: A Case Report and Technical Note
Source: Medicina (Kaunas). 2023 Jul 14;59(7):1303. doi: 10.3390/medicina59071303 (PMC10384264; doi:10.3390/medicina59071303)
Supplement: Supplementary file 1 [file medicina-59-01303-s001.zip]

Archive with 4 entries (4 files):
- Videos 2435730/Video1  Single-leg standing âéâUâCâN.mp4
- Videos 2435730/Video2  ÅpÆåèOÄnéΦé╞Åpû∞Video.mp4
- Videos 2435730/Video3  Postop 6weeks .mp4
- Videos 2435730/Video4  Postop 3months.mp4
